# Supplementary material for: Effect of Statin Therapy on the Plasma Concentrations of Retinol, Alpha-Tocopherol and Coenzyme Q10 in Children with Familial Hypercholesterolemia
Source: Cardiovasc Drugs Ther. 2020 Oct 14;36(1):75–84. doi: 10.1007/s10557-020-07091-w (PMC8770382; doi:10.1007/s10557-020-07091-w)
Supplement: Supplementary file 1 — (XLSX 15 kb) [file 10557_2020_7091_MOESM1_ESM.xlsx]

## Sheet: Motkowski et al. - Antioxidants
Group	Genetics	FH-siblings	FH-parents	FH-grandparents	Body mass	Height	BMI	RR_sk	RR_rozk	HR	TC	HDL	LDL	TG	Glukoza	Zmn13	retinol	tokoferol	CoQ10	retinol/TC	tokoferol/TC	CoQ10/TC	retinol/LDL	tokoferol/LDL	CoQ10/LDL
1	LDL-R	sister	mother		62.5	1.655	22.8183	119	71	62	265	45	200	95	80		0.0539065	1.83706	0.145205	0.000203421	0.00693229	0.000547942	0.000269532	0.00918528	0.000726023
1	APO-B		mother	Mgrandmother	54	1.64	20.0773	113	62	86	180	52	115	62	93		0.0253982	0.380978	0.195704	0.000141101	0.00211654	0.00108725	0.000220854	0.00331285	0.00170178
2	LDL-R	sister	mother, father	Fgrandmother	66.2	1.725	22.2474	118	75	91	286	46	227	64	85		0.0208513	0.85806	0.263004	7.29067e-05	0.00300021	0.000919593	9.18561e-05	0.00378	0.00115861
2		brother	mother, father	Fgrandmother	56	1.72	18.9292	99	62	56	288	83	189	80	86		0.0361806	1.32597	0.258751	0.000125627	0.00460405	0.000898443	0.000191432	0.0070157	0.00136906
2	LDL-R	brother	mother, father		71	1.62	27.0538	117	72	87	264	54	191	95			0.0332763	0.101865	0.160116	0.000126047	0.000385852	0.000606502	0.000174222	0.000533324	0.000838306
1	neg	sister	mother, father	Mgrandfather	33.5	1.425	16.4974	108	59	74	260	57	184	94	83		0.0265061	0.645177	0.160717	0.000101946	0.00248145	0.000618142	0.000144055	0.0035064	0.000873462
2			mother, father		76	1.7	26.2976				224	53	157	66	100		0.0403082	0.748283	0.177741	0.000179947	0.00334055	0.000793489	0.00025674	0.00476614	0.00113211
2	LDL-R		father	Fgrandmother, Fgrandfather	70.5	1.645	26.053	14	66	85	271	42	211	90	89		0.043099	0.663099	0.123644	0.000159037	0.00244686	0.00045625	0.000204261	0.00314265	0.000585989
1	LDL-R	brother	father	Fgrandfather	54	1.62	20.5761	123	69	76	242	78	152	58	83		0.0514426	1.15559	0.157462	0.000212573	0.00477515	0.00065067	0.000338438	0.00760254	0.00103594
1	LDL-R	sister	father	Fgrandfather	49	1.62	18.6709	114	74	80	235	77	144	68	86		0.0559568	2.02846	0.339467	0.000238114	0.00863175	0.00144454	0.000388589	0.0140865	0.00235741
1	LDL-R	brother	father	Fgrandfather	32.5	1.44	15.6732	105	56	62	240	99	135	29	84		0.0268388	0.784848	0.156031	0.000111828	0.0032702	0.000650127	0.000198806	0.00581369	0.00115578
2	LDL-R		mother, father		60.6	1.615	23.2342	122	72	83	244	41	184	91	94		0.0358556	0.951306	0.252859	0.000146949	0.0038988	0.00103631	0.000194867	0.00517014	0.00137423
2			mother, father	Mgrandmother, Fgrandmother	64	1.565	26.1307	135	93	109	244	45	184	74	107		0.0448762	0.703907	0.17135	0.000183919	0.00288487	0.000702254	0.000243893	0.00382558	0.00093125
2	APO-B	sister	mother	Mgrandmother	61	1.68	21.6128	116	70	71	236	61	165	46	89		0.00465265	0.0125685		1.97146e-05	5.32565e-05		2.81979e-05	7.6173e-05
2	APO-B	sister	mother	Mgrandmother	35.5	1.52	15.3653	104	66	89	309	64	231	68	112		0.00787623	0.149396		2.54894e-05	0.000483484		3.40962e-05	0.000646738
2	APO-B		mother	Mgrandfather	60	1.58	24.0346	114	82	102	241	44	178	95			0.0365499	0.524304	0.107584	0.000151659	0.00217554	0.000446408	0.000205337	0.00294553	0.000604406
2			mother		46	1.595	18.0816	118	78	75	276	64	203	43			0.0127058	0.293692	0.0966511	4.60356e-05	0.0010641	0.000350185	6.25903e-05	0.00144676	0.000476114
2	neg		mother, father	Fgrandmother	40	1.55	16.6493	106	66	78	224	73	148	39	90		0.0131655	0.538271	0.129376	5.87746e-05	0.00240299	0.00057757	8.89562e-05	0.00363696	0.00087416
2	LDL-R		mother, father		36	1.49	16.2155	108	59		239	63	151	121	96		0.00900333	0.0709862		3.76708e-05	0.000297013		5.96247e-05	0.000470107
1		brother	mother, father	Fgrandmother	58.5	1.715	19.8897	120	79	106	220	89	116	74	88		0.0115076	0.565212	0.136019	5.23071e-05	0.00256915	0.00061827	9.92031e-05	0.00487252	0.00117258
1	LDL-R	brother	mother, father		72.9	1.63	27.438	119	80	87	203	41	147	75	87		0.0113018	0.177276	0.116308	5.56737e-05	0.000873282	0.000572948	7.68827e-05	0.00120596	0.000791214
1	LDL-R		mother, father		60	1.625	22.7219	140	83	95	179	40	125	71	79		0.0153043	0.26954	0.100624	8.54989e-05	0.00150581	0.000562147	0.000122434	0.00215632	0.000804995
1			mother, father	Mgrandmother, Fgrandmother	61	1.565	24.9058	118	91	113	200	50	140	50	104		0.0104132	0.494861	0.14766	5.20658e-05	0.0024743	0.000738302	7.43797e-05	0.00353472	0.00105472
1	LDL-R	sister	mother, father	Fgrandmother	66	1.72	22.3094	118	70	59	218	65	144	45	84		0.0236037	0.512236	0.102994	0.000108274	0.00234971	0.000472451	0.000163914	0.0035572	0.000715239
1	APO-B	sister	mother	Mgrandmother	38	1.57	15.4164	102	74	73	239	72	155	59	103		0.0187472	0.309222	0.0858626	7.844e-05	0.00129382	0.000359258	0.000120949	0.00199498	0.000553952
1	APO-B	sister	mother	Mgrandmother	61.5	1.705	21.1556	112	69	72	190	61	114	73	81		0.0487076	3.02874	0.510404	0.000256356	0.0159407	0.00268633	0.00042726	0.0265679	0.00447722
